# Supplementary material for: High-pitch, 120 kVp/30 mAs, low-dose dual-source chest CT with iterative reconstruction: Prospective evaluation of radiation dose reduction and image quality compared with those of standard-pitch low-dose chest CT in healthy adult volunteers
Source: PLoS One. 2019 Jan 24;14(1):e0211097. doi: 10.1371/journal.pone.0211097 (PMC6345490; doi:10.1371/journal.pone.0211097)
Supplement: S1 File — (XLSX) [file pone.0211097.s001.xlsx]

## Sheet: Radiation dose,noise, SNR
Case Number	Cardiac margin score (HPCT		Cardiac margin score (SDCT)		HPCT-beam hardening	SDCT-beam hardening	Age	sex	Height (m)	BW (kg)	BMI	AP diameter	LAT diameter	Sum(AP+LAT)	converting factor	SSDE-SDCT	SSDE-HPCT	Reduction rate	Radiation dose	LDCT scan								HP-LDCT										LDCT (S0)B50F							Protocol B HPCT (S3)
																																						image noise (Standard deviation)							image noise (Standard deviation)
																				kVp	mAs	pitch	CTDIvol (mGy)	DLP (mGy*cm)	effective dose (DLP*0.014)			kVp	mAs	pitch	CTDIvol (mGy)	DLP (mGy*cm)	effective dose (DLP*0.014)
	heart margin	tram track or doubling	heart margin	tram track or doubling																						scan length								scan length		reduction ratio		air (Right upper coner)-mean	Trachea (carina level)-mean	aorta-mean	subQ fat-mean	muscle(infra-spinatus m.-mean	lung parenchyma (RLL)-mean		air (Right upper coner)-mean	Trachea (carina level)-mean	aorta-mean	subQ fat-mean	muscle(infra-spinatus m.-mean
1	4	n	1	y	mild	none	43	M	1.74	76	25.1024	37.5	23.1	60.6	1.25	3.35	2.0625	61.5672		120	40	0.8	2.68	107	1.498	39.9254		120	30	3.2	1.65	71	0.994	43.0303	0.663551	33.6449		-994.66	-970.58	42.52	-125.21	61.39	-856.85		-987.93	-973.78	46.9	-122.14	39.7
2	5	n	2	y	mild	none	35	M	1.74	75	24.7721	38.4	24	62.4	1.21	3.2428	2.0086	61.9403		120	40	0.8	2.68	102	1.428	38.0597		120	30	3.2	1.66	69	0.966	41.5663	0.676471	32.3529		-989.97	-944.29	41.09	-134.05	58.44	-818.41		-989.08	-968.44	50.8	-109.81	59.26
3	5	n	3	y	none	none	36	M	1.83	73	21.7982	36	24.2	60.2	1.25	3.35	2.075	61.9403		120	40	0.8	2.68	117	1.638	43.6567		120	30	3.2	1.66	78	1.092	46.988	0.666667	33.3333		-996.62	-956.43	52.42	-128.97	70.43	-886.62		-996.82	-978.77	42.18	-106.5	47.78
4	5	n	2	y	none	mild	35	M	1.8	85	26.2346	37	25	62	1.21	3.2428	1.9965	61.5672		120	40	0.8	2.68	111	1.554	41.4179		120	30	3.2	1.65	74	1.036	44.8485	0.666667	33.3333		-995.71	-969.93	46.88	-109.13	55.98	-856.95		-984.5	-979.25	45.28	-103.07	24.01
5	4	n	2	y	none	none	41	M	1.73	70	23.3887	35	23	58	1.33	3.5644	2.2078	61.9403		120	40	0.8	2.68	107	1.498	39.9254		120	30	3.2	1.66	72	1.008	43.3735	0.672897	32.7103		-997.49	-969.77	45.47	-114.08	55.42	-869.73		-992.25	-975.86	45.02	-104.69	53
6	5	n	3	y	none	none	39	M	1.67	75	26.8923	34	27	61	1.23	3.2964	2.0418	61.9403		120	40	0.8	2.68	106	1.484	39.5522		120	30	3.2	1.66	72	1.008	43.3735	0.679245	32.0755		-993.49	-956.32	50.33	-133.01	60.83	-866.35		-991.53	-965.21	53.86	-116.41	33.61
7	5	n	3	n	none	none	45	M	1.68	72	25.5102	35	26	61	1.23	3.2964	2.0418	61.9403		120	40	0.8	2.68	106	1.484	39.5522		120	30	3.2	1.66	72	1.008	43.3735	0.679245	32.0755		-999.06	-973.2	51.13	-113.28	50.72	-846.43		-992.52	-976.34	54.55	-108.91	41.13
8	5	n	4	n	none	none	43	F	1.6	57	22.2656	33	21	54	1.4	3.752	2.324	61.9403		120	40	0.8	2.68	102	1.428	38.0597		120	30	3.2	1.66	69	0.966	41.5663	0.676471	32.3529		-999.26	-939.03	39.3	-109.87	50.55	-753.01		-997.39	-960.55	50.11	-107.19	45.76
9	5	n	3	n	none	none	39	M	1.75	82	26.7755	38	26	64	1.16	3.1088	1.914	61.5672		120	40	0.8	2.68	116	1.624	43.2836		120	30	3.2	1.65	77	1.078	46.6667	0.663793	33.6207		-994.81	-944.8	44.33	-123.93	51.66	-845.21		-986.42	-944.26	51.1	-105.69	35.87
10	4	n	2	y	mild	none	39	M	1.78	75	23.6713	34	23	57	1.33	3.5644	2.1945	61.5672		120	40	0.8	2.68	122	1.708	45.5224		120	30	3.2	1.65	81	1.134	49.0909	0.663934	33.6066		-994.62	-980.19	37.75	-119.7	59.41	-915.61		-992.26	-968.8	49.15	-95.63	44.03
11	5	n	3	n	none	none	36	M	1.72	78	26.3656	35	25	60	1.25	3.35	2.075	61.9403		120	40	0.8	2.68	100	1.4	37.3134		120	30	3.2	1.66	67	0.938	40.3614	0.67	33		-994.49	-961.5	44.89	-118.74	58.24	-772.77		-991.7	-950.53	44.23	-112.09	36.76
12	5	n	2	y	none	none	37	M	1.74	82	27.0842	38	26	64	1.16	3.1088	1.914	61.5672		120	40	0.8	2.68	111	1.554	41.4179		120	30	3.2	1.65	74	1.036	44.8485	0.666667	33.3333		-998.26	-967.81	41.12	-136.12	68.21	-854.31		-993.95	-970.27	46.09	-133.58	38.46
13	5	n	2	y	none	none	41	M	1.69	72	25.2092	35	25	60	1.25	3.35	2.0625	61.5672		120	40	0.8	2.68	111	1.554	41.4179		120	30	3.2	1.65	74	1.036	44.8485	0.666667	33.3333		-998.97	-982.64	45.25	-114.29	51.45	-882.23		-994.2	-977.45	46.2	-114.41	51.58
14	4	n	2	y	mild	mild	36	M	1.8	82	25.3086	37	23	60	1.25	3.35	2.075	61.9403		120	40	0.8	2.68	114	1.596	42.5373		120	30	3.2	1.66	76	1.064	45.7831	0.666667	33.3333		-993.29	-966.06	40.19	-120.07	58.67	-822.13		-992.04	-984.03	53.45	-114.91	45.26
15	5	n	3	n	none	none	34	M	1.76	69	22.2753	34	22	56	1.35	3.618	2.2275	61.5672		120	40	0.8	2.68	111	1.554	41.4179		120	30	3.2	1.65	74	1.036	44.8485	0.666667	33.3333		-998.73	-976.23	29.49	-125.16	50.48	-894.93		-996.04	-976.88	40.57	-102.36	55.35
16	5	n	2	y	mild	none	47	M	1.65	65	23.8751	33	23	56	1.35	3.618	2.2275	61.5672		120	40	0.8	2.68	102	1.428	38.0597		120	30	3.2	1.65	68	0.952	41.2121	0.666667	33.3333		-999.98	-953.55	36.9	-120.74	59.4	-842.61		-993.14	-960.47	49.9	-101.17	46.43
17	5	n	3	y	none	none	42	M	1.74	70	23.1206	33	21	54	1.4	3.752	2.31	61.5672		120	40	0.8	2.68	117	1.638	43.6567		120	30	3.2	1.65	78	1.092	47.2727	0.666667	33.3333		-999.43	-960.35	38.78	-124.19	55.72	-914.7		-993.85	-978.08	54.11	-107.58	30.27
18	5	n	4	n	none	none	67	M	1.73	76	25.3934	35	24	59	1.27	3.4036	2.0955	61.5672		120	40	0.8	2.68	106	1.484	39.5522		120	30	3.2	1.65	71	0.994	43.0303	0.669811	33.0189		-999.52	-960.15	42.36	-108.92	55.41	-830.49		-995.16	-957.04	55.89	-110.88	38.35
19	5	n	3	y	none	none	41	F	1.68	51	18.0697	30	17	47	1.62	4.3416	2.673	61.5672		120	40	0.8	2.68	115	1.61	42.9104		120	30	3.2	1.65	76	1.064	46.0606	0.66087	33.913		-1000.93	-972.58	50.36	-95.79	49.65	-885.45		-997.17	-991.56	49.64	-91.39	53.28
20	5	n	2	y	none	none	61	F	1.63	68	25.5937	37	28	65	1.16	3.1088	1.914	61.5672		120	40	0.8	2.68	91	1.274	33.9552		120	30	3.2	1.65	61	0.854	36.9697	0.67033	32.967		-996.51	-958.17	41.1	-120.76	43.9	-849.49		-992.69	-978.642	39.75	-102.99	33.89
21	5	n	3	y	none	none	42	F	1.64	51	18.9619	31	17	48	1.56	4.1808	2.574	61.5672		120	40	0.8	2.68	111	1.554	41.4179		120	30	3.2	1.65	74	1.036	44.8485	0.666667	33.3333		-997.92	-958.3	29.13	-100.11	59.44	-881.41		-999.35	-976	38.02	-112.07	48.59
22	5	n	2	y	none	none	52	M	1.73	69	23.0546	35	23	58	1.3	3.484	2.145	61.5672		120	40	0.8	2.68	114	1.596	42.5373		120	30	3.2	1.65	76	1.064	46.0606	0.666667	33.3333		-996.77	-969.15	52.03	-108.55	58.98	-860.8		-994.07	-986.31	53.92	-100.8	31.61
23	5	n	3	n	none	none	35	M	1.63	75	28.2284	34	25	59	1.27	3.4036	2.0955	61.5672		120	40	0.8	2.68	105	1.47	39.1791		120	30	3.2	1.65	70	0.98	42.4242	0.666667	33.3333		-992.22	-966.46	41.58	-128.43	37.63	-846.34		-994.13	-969.17	49.32	-117.65	34.55
24	5	n	2	y	mild	none	42	M	1.76	61	19.6927	33	20	53	1.43	3.8324	2.3738	61.9403		120	40	0.8	2.68	115	1.61	42.9104		120	30	3.2	1.66	77	1.078	46.3855	0.669565	33.0435		-997.56	-967.43	42.92	-116.53	58.88	-904.9		-998.54	-967.87	44.07	-100.98	44.74
25	3	n	2	y	none	none	37	M	1.76	80	25.8264	39	25	64	1.16	3.1088	1.914	61.5672		120	40	0.8	2.68	121	1.694	45.1493		120	30	3.2	1.65	80	1.12	48.4848	0.661157	33.8843		-993.81	-968.92	51.82	-122.49	50.33	-869.71		-992.49	-978.36	49.65	-108	38.01
26	5	n	3	y	none	none	71	F	1.64	62	23.0518	33	24	57	1.33	3.5644	2.1945	61.5672		120	40	0.8	2.68	111	1.554	41.4179		120	30	3.2	1.65	74	1.036	44.8485	0.666667	33.3333		-995.89	-960.94	39.79	-122.33	50.64	-865.22		-998.04	-973.65	48.06	-111.25	46.19
27	4	n	2	y	none	none	56	F	1.58	53	21.2306	33	21	54	1.4	3.752	2.31	61.5672		120	40	0.8	2.68	98	1.372	36.5672		120	30	3.2	1.65	66	0.924	40	0.673469	32.6531		-999.85	-965.15	34.83	-130.7	67.35	-879.6		-996.67	-982.01	36.95	-99.781	57.69
28	5	n	3	y	mild	none	37	m	1.74	82	27.0842	38	27	65	1.14	3.0552	1.881	61.5672		120	40	0.8	2.68	121	1.694	45.1493		120	30	3.2	1.65	80	1.12	48.4848	0.661157	33.8843		-992.35	-950.91	40.4	-107.4	52.13	-830.75		-993.48	-967.68	43.26	-97.59	26.74
29	5	n	3	y	none	none	62	f	1.63	58	21.83	35	25	60	1.25	3.35	2.0625	61.5672		120	40	0.8	2.68	103	1.442	38.4328		120	30	3.2	1.65	69	0.966	41.8182	0.669903	33.0097		-995.25	-966.06	39.9	-114.04	42.14	-869.98		-993.47	-972.7	48.27	-105.01	37.38
30	4	n	2	y	none	none	49	m	1.68	75	26.5731	33	22	55	1.37	3.6716	2.2605	61.5672		120	40	0.8	2.68	111	1.554	41.4179		120	30	3.2	1.65	74	1.036	44.8485	0.666667	33.3333		-999.28	-965.69	43.79	-101.87	49.83	-822.57		-995.41	-976.4	37.54	-118.26	46.06
[truncated: 9 more columns]

## Sheet: cardiac motions score
HP_LDCT	LDCT
4	1
4	1
4	2
4	1
3	1
4	2
4	2
4	3
4	2
3	1
4	2
4	1
4	1
3	1
4	2
4	1
4	2
4	3
4	2
4	1
4	2
4	1
4	2
4	1
3	1
4	2
3	1
4	2
4	2
3	1

## Sheet: Interrater aggreement
Reader	A-LDCT	B-LDCT	C-LDCT	D-LDCT	E-LDCT	F-LDCT	G-LDCT	H-LDCT	I-LDCT		A_HP_LDCT	B_HP_LDCT	C_HP_LDCT	D_HP_LDCT	EE1	FF1	GG1	H_HP_LDCT	I_HP_LDCT
1	3	3	3	3	2	3	4	2	3		3	3	3	3	3	3	3	4	3
1	3	4	3	3	3	3	4	2	3		3	3	3	4	3	3	3	4	3
1	3	4	2	3	3	3	4	3	3		3	3	3	4	3	3	3	3	3
1	3	4	3	3	2	3	4	2	4		3	3	3	4	3	3	3	2	3
1	3	3	3	3	3	3	4	3	4		3	3	3	3	3	3	3	3	3
1	3	3	3	3	3	3	4	3	4		3	3	3	3	3	3	3	3	3
1	3	4	3	3	3	3	4	4	4		3	3	3	3	4	3	3	4	4
1	3	4	3	3	3	4	4	4	4		3	3	3	3	3	4	4	4	3
1	3	4	2	2	2	3	4	4	3		3	3	3	3	3	3	3	4	3
1	3	3	2	3	2	2	4	2	3		3	3	3	3	3	3	3	2	3
1	3	4	2	3	2	3	4	3	3		3	3	3	3	3	3	3	4	3
1	4	4	3	3	3	3	4	3	3		3	3	3	3	3	3	3	3	3
1	3	4	3	3	3	3	4	3	3		3	3	3	3	3	3	4	3	3
1	3	3	3	3	2	3	4	2	3		3	2	3	3	2	4	3	3	3
1	3	3	3	3	2	3	4	4	4		3	3	3	3	3	3	3	4	4
1	3	4	3	4	3	3	4	3	4		4	4	3	4	4	3	3	4	4
1	3	4	3	3	3	3	4	3	4		3	3	3	4	4	3	3	4	3
1	3	3	3	2	2	3	3	3	3		3	3	3	3	3	3	3	3	3
1	3	3	3	3	2	3	4	3	4		3	2	3	3	3	3	3	4	2
1	3	3	3	3	3	3	4	4	4		3	2	4	3	3	3	3	3	4
1	3	3	3	3	3	3	3	3	3		3	3	3	3	3	3	3	3	3
1	3	3	3	4	4	3	4	4	4		3	3	3	3	4	3	3	4	3
1	3	3	3	3	3	3	4	3	4		3	3	4	3	4	3	3	3	3
1	3	3	4	2	2	3	4	4	4		3	2	3	3	3	3	3	3	3
1	3	3	3	3	4	3	4	4	4		3	4	3	3	4	3	3	4	4
1	3	3	3	3	3	3	4	3	4		4	3	3	3	4	3	3	3	3
1	4	3	3	2	2	3	4	3	3		3	2	3	3	3	3	3	3	3
1	3	3	3	2	2	3	4	3	4		3	2	3	3	3	3	4	4	3
1	3	3	3	3	3	4	4	4	4		3	2	3	3	4	4	3	4	4
1	3	3	3	3	3	3	4	4	4		3	3	3	3	4	3	3	3	3
2	4	3	3	3	3	4	4	3	4		3	3	3	3	3	3	3	3	3
2	3	4	3	3	3	4	4	3	4		3	3	4	3	3	3	3	3	2
2	4	4	3	3	3	3	4	3	3		3	3	3	3	3	3	3	3	3
2	3	4	3	3	3	3	4	2	4		4	3	3	3	3	3	4	2	3
2	3	3	3	3	3	4	4	3	4		3	3	3	3	3	3	3	3	3
2	3	3	3	3	3	4	4	3	4		3	3	3	3	3	4	4	3	3
2	3	4	3	3	2	4	4	4	4		3	3	3	3	3	3	3	4	4
2	3	4	3	4	3	4	4	4	4		3	3	3	3	3	4	4	4	3
2	3	4	3	3	3	3	4	4	4		3	4	3	3	3	3	4	4	3
2	3	3	2	3	2	3	4	2	3		3	3	3	3	3	4	3	3	3
2	4	4	3	3	2	3	4	2	3		3	3	3	3	3	3	3	3	3
2	4	4	4	4	3	4	4	3	3		3	3	3	3	3	3	3	3	3
2	3	4	3	4	2	3	4	2	3		3	3	3	3	3	4	4	3	3
2	3	3	3	3	2	3	3	2	3		3	2	3	3	2	3	3	3	3
2	3	3	3	3	2	3	4	3	4		3	3	3	3	3	3	3	3	4
2	3	4	3	4	3	4	4	3	4		4	4	3	4	4	4	3	4	4
2	4	4	4	4	3	4	4	3	4		4	4	4	4	4	4	3	4	3
2	3	3	3	3	3	3	3	2	3		3	3	3	3	3	3	3	3	3
2	3	4	3	4	3	3	4	3	4		3	3	3	3	3	3	3	3	3
2	4	4	4	4	4	4	4	4	4		4	4	4	4	4	4	3	4	4
2	3	4	3	4	3	3	4	3	3		3	3	3	3	3	3	3	3	3
2	3	4	3	4	4	4	4	4	4		3	3	3	3	4	3	3	4	3
2	3	4	3	4	4	4	4	3	4		3	3	3	3	4	3	3	3	3
2	3	3	3	3	3	3	4	3	3		3	3	3	3	3	3	3	3	3
2	3	4	3	4	4	4	4	4	4		3	4	3	4	4	4	4	4	4
2	3	3	3	3	3	3	4	3	3		3	3	3	3	3	3	3	3	3
2	3	3	3	3	2	3	4	3	3		3	3	3	3	3	3	3	3	3
2	3	3	3	2	2	3	4	3	4		3	2	3	3	3	3	4	4	3
2	3	3	3	3	3	4	4	4	4		3	2	3	3	3	4	4	4	3
2	3	3	3	3	2	3	4	4	4		3	3	3	3	4	4	4	3	3
